# Supplementary material for: Genetic Diversity and Population Genetic Analysis of Plasmodium falciparum Thrombospondin Related Anonymous Protein (TRAP) in Clinical Samples from Saudi Arabia
Source: Genes (Basel). 2022 Jun 25;13(7):1149. doi: 10.3390/genes13071149 (PMC9319867; doi:10.3390/genes13071149)
Supplement: Supplementary file 1 [file genes-13-01149-s001.zip]

Archive with 4 entries (3 files):
- genes-1726515-supplementary/
- genes-1726515-supplementary/Supplementary Figure S1 Amino acid polymorphism.xls
- genes-1726515-supplementary/Supplementary Figure S2.tif
- genes-1726515-supplementary/Supplementary Table S1_revised.pdf
