# Supplementary material for: Genetic Diversity and Population Genetic Analysis of Plasmodium falciparum Thrombospondin Related Anonymous Protein (TRAP) in Clinical Samples from Saudi Arabia
Source: Genes (Basel). 2022 Jun 25;13(7):1149. doi: 10.3390/genes13071149 (PMC9319867; doi:10.3390/genes13071149)
Supplement: Supplementary file 1 [file genes-13-01149-s001.zip › genes-1726515-supplementary/Supplementary Figure S1 Amino acid polymorphism.xls]

## Sheet: Sequence Data
Samples	SP Von Willebrand factor (VWF) Thromospondin (TSP) Domain PNP Domain Transmembrabe(TM) Domain
														1	1	1	1	1	1	1	1	1	1	1	1	1	1	1	1	1	1	1	1	1	1	1	1	1	2	2	2	2	2	2	2	2	2	2	2
		3	4	6	6	6	6	8	8	9	9	9	9	1	1	1	2	2	3	3	4	5	6	6	7	7	7	7	7	7	8	8	8	8	9	9	9	9	0	0	1	2	3	3	5	6	6	7	7
	3	9	6	1	2	6	7	3	4	0	1	2	8	4	6	9	3	8	0	4	6	4	2	6	0	5	6	7	8	9	0	1	3	9	3	5	6	9	3	8	2	3	0	5	5	6	7	1	5
ON332256	H	R	E	R	H	N	H	D	N	A	S	V	R	A	I	K	S	Y	K	T	D	N	D	D	D	S	R	K	L	S	D	R	V	G	G	N	V	N	V	S	C	V	F	C	V	R	E	E	S
ON332257	.	.	.	.	.	.	.	E	.	.	N	.	.	.	.	.	.	.	R	S	.	.	.	.	.	.	.	.	.	N	.	.	.	.	.	.	.	.	.	.	.	.	.	.	G	.	.	.	.
ON332258	.	.	.	.	.	.	.	.	.	.	N	.	.	.	.	.	.	.	R	S	.	.	.	.	.	.	.	.	.	N	.	.	.	.	.	.	.	.	.	.	.	.	.	.	.	.	.	.	.
ON332259	.	.	.	.	.	.	.	.	.	.	N	.	.	.	.	.	.	.	R	.	.	.	.	.	.	.	.	.	.	N	.	.	.	.	.	.	.	.	.	.	.	.	.	.	.	.	.	.	.
ON332260	.	.	.	.	.	.	.	E	.	.	N	.	.	.	.	.	.	.	R	.	.	.	.	.	.	.	.	.	.	N	.	.	.	.	.	.	.	.	.	.	.	.	.	.	.	.	.	.	.
ON332261	.	.	.	.	.	.	.	E	.	.	N	.	.	.	S	.	.	F	R	S	.	.	.	.	.	.	.	.	.	N	.	.	.	.	.	.	.	.	.	.	.	E	.	.	.	.	.	.	.
ON332262	.	.	.	.	.	.	.	E	.	.	N	.	.	.	.	.	.	.	R	.	.	.	.	.	.	.	.	.	.	N	.	.	.	.	.	.	.	.	.	.	.	.	.	.	.	.	.	.	.
ON332263	.	.	.	.	.	.	.	.	.	V	N	.	.	.	.	.	.	.	R	.	.	.	.	.	.	.	.	.	.	N	.	.	.	.	.	.	.	.	.	.	.	.	.	.	.	.	.	.	.
ON332264	.	.	.	.	.	.	.	.	.	.	N	.	.	.	.	.	.	.	R	S	.	.	.	.	.	.	.	.	.	N	.	.	.	.	.	.	.	.	.	.	.	.	.	.	.	.	.	.	.
ON332265	.	S	Q	.	.	.	.	.	.	.	N	.	.	.	.	.	N	F	R	S	.	.	.	.	G	.	.	.	.	N	.	L	.	.	.	.	.	.	.	.	.	.	.	.	.	.	.	.	.
ON332266	.	.	.	.	.	.	.	.	.	.	N	.	.	.	S	.	.	F	R	S	.	.	.	.	N	.	.	.	.	N	.	L	.	.	.	.	.	.	.	.	.	.	.	.	.	.	.	.	.
ON332267	.	.	.	.	.	.	.	.	.	V	N	.	K	.	.	.	.	.	R	.	.	.	.	.	.	.	.	.	.	N	.	.	.	.	.	.	.	.	A	.	.	.	.	.	.	.	.	.	.
ON332268	.	.	.	.	.	.	.	.	.	V	N	.	K	.	.	.	.	.	R	.	.	.	.	.	.	.	.	.	.	N	.	.	.	.	.	.	.	.	A	.	.	.	.	.	.	.	.	.	.
ON332269	.	.	.	.	.	.	.	.	.	.	N	.	.	.	S	.	.	.	R	S	.	.	.	.	.	.	.	.	.	N	.	.	.	.	.	.	.	.	.	.	.	E	.	.	.	.	.	.	.
ON332270	.	.	.	.	.	.	.	E	.	.	N	.	.	.	S	.	.	F	R	S	.	.	.	N	.	.	.	.	.	N	.	.	.	.	.	.	.	.	.	.	.	.	.	.	.	.	.	.	.
ON332271	.	.	.	.	.	.	.	.	.	.	N	.	.	.	S	.	.	.	R	S	.	.	.	.	.	.	.	.	.	N	.	.	.	.	.	.	.	.	.	.	.	.	.	.	.	.	.	.	.
ON332272	.	.	.	.	.	.	.	.	.	V	N	.	K	.	.	.	.	.	R	.	.	.	.	.	.	.	.	.	.	N	.	.	.	.	.	.	.	.	A	.	.	.	.	.	.	.	.	.	.
ON332273	.	.	.	.	.	.	.	.	.	.	N	.	.	.	.	.	N	F	R	S	.	.	.	.	G	.	.	.	.	N	.	L	.	.	.	.	.	.	.	.	.	.	.	.	.	.	.	.	.
ON332274	.	.	.	.	.	.	.	.	.	.	N	.	.	.	S	.	.	.	R	S	.	.	.	.	.	.	.	.	.	N	.	.	.	.	.	.	.	.	.	.	.	.	.	.	.	.	.	.	.
ON332275	.	.	.	.	.	.	.	.	.	.	.	.	K	.	.	.	.	.	.	.	.	.	.	.	.	.	.	.	.	.	.	.	.	.	.	.	.	.	.	.	.	.	.	.	.	.	.	.	.
ON332276	.	.	.	.	.	.	.	.	.	.	N	.	.	.	S	.	.	.	R	S	.	.	.	.	.	.	.	.	.	N	.	.	.	.	.	.	.	.	.	.	.	.	.	.	.	.	.	.	.
ON332277	.	.	.	.	.	.	.	.	.	V	N	.	K	.	.	.	.	.	R	.	.	.	.	.	.	.	.	.	.	N	.	.	.	.	.	.	.	.	A	.	.	.	.	.	.	.	.	.	.
ON332278	.	.	.	.	.	.	.	.	.	V	N	.	K	.	.	.	.	.	R	.	.	.	.	.	.	.	.	.	.	N	.	.	.	.	.	.	.	.	A	.	.	.	.	.	.	.	.	.	.
ON332279	.	.	.	.	.	.	.	E	.	.	N	.	.	.	S	.	.	F	R	S	.	.	.	N	.	.	.	.	.	N	.	.	.	.	.	.	.	.	.	.	.	.	.	.	.	.	.	.	.
ON332280	.	.	.	.	.	.	.	E	.	.	N	.	.	.	.	.	.	.	R	S	.	.	.	.	.	.	.	.	.	N	.	.	.	.	.	.	.	.	.	.	N	.	.	.	.	K	K	.	.
ON332281	.	.	.	.	.	K	.	E	.	.	N	I	K	.	.	.	.	.	R	S	.	.	.	.	.	.	.	.	.	N	.	.	.	.	.	.	.	.	.	.	.	.	.	.	.	.	.	.	.
ON332282	.	.	.	.	.	.	.	.	.	V	N	.	K	.	.	.	.	.	R	.	.	.	.	.	.	.	.	.	.	N	.	.	.	.	.	.	.	.	A	.	.	.	.	.	.	.	.	.	.
ON332283	.	.	.	.	.	.	.	E	.	V	N	I	K	.	S	.	.	.	R	S	.	.	.	.	.	.	.	.	.	N	.	.	.	.	.	.	.	.	A	.	.	.	.	.	.	.	.	.	.
ON332284	.	.	.	.	.	.	.	.	.	.	N	.	.	.	S	.	.	.	R	S	.	.	.	.	.	.	.	.	.	N	.	.	.	.	.	.	.	.	.	.	N	K	.	.	.	.	.	.	.
ON332285	.	.	.	.	.	.	.	E	.	V	N	I	K	.	.	.	.	.	R	.	.	.	.	.	.	.	.	.	.	N	.	.	.	.	.	.	.	.	.	.	.	.	.	.	.	.	.	.	.
ON332286	.	.	.	.	.	.	.	.	.	V	N	.	K	.	.	.	.	.	R	.	.	.	.	.	.	.	.	.	.	N	.	.	.	.	.	.	.	.	A	.	.	.	.	.	.	.	.	.	.
ON332287	.	.	.	.	.	.	.	.	.	V	N	.	K	.	.	.	.	.	R	.	.	.	.	.	.	.	.	.	.	N	.	.	.	.	.	.	.	.	A	.	.	.	.	.	.	.	.	.	.
ON332288	.	.	.	.	.	.	.	.	.	.	N	.	.	.	.	.	N	F	R	S	.	.	.	.	.	.	.	.	.	N	.	L	.	.	.	.	.	.	.	.	.	.	.	.	.	.	.	.	.
ON332289	.	.	.	.	.	.	.	.	.	.	N	.	.	.	.	.	N	F	R	S	.	.	.	.	G	.	.	.	.	N	.	L	.	.	.	.	.	.	.	.	.	.	.	.	.	.	.	.	.
ON332290	.	.	.	.	.	.	.	.	.	V	N	.	K	.	.	.	.	.	R	.	.	.	Y	.	.	.	.	.	.	N	.	.	.	.	.	.	.	.	A	.	.	.	.	.	.	.	.	.	.
ON332291	.	.	.	.	.	.	.	.	.	V	N	.	K	.	.	.	.	.	R	.	.	.	.	.	.	.	.	.	.	N	.	.	.	.	.	.	.	.	A	.	.	.	.	.	.	.	.	.	.
ON332292	.	.	.	.	.	.	.	.	.	.	N	.	.	.	S	.	.	.	R	S	.	.	.	.	.	.	.	.	.	N	.	.	.	.	.	.	.	.	.	.	.	.	.	.	.	.	.	.	.
ON332293	.	.	.	.	.	.	.	.	.	.	N	.	.	.	S	.	.	F	R	S	.	.	.	.	N	.	.	.	.	N	.	L	.	.	.	.	.	.	.	.	.	.	.	.	.	.	.	.	.
ON332294	.	.	.	.	.	.	.	E	.	.	N	.	.	.	S	.	.	F	R	S	.	.	.	N	.	.	.	.	.	N	.	.	.	.	.	.	.	.	.	.	.	.	.	.	.	.	.	.	.
ON332295	.	.	.	.	.	.	.	.	.	V	N	.	K	.	.	.	.	.	R	.	.	.	.	.	.	.	.	.	.	N	.	.	.	.	.	.	.	.	A	.	.	.	.	.	.	.	.	.	.
ON332296	.	.	.	.	.	.	.	E	.	V	N	I	K	.	.	.	.	.	R	.	.	.	.	.	.	.	.	.	.	N	.	.	.	.	.	.	.	.	.	.	.	.	.	.	.	.	.	.	.
ON332297	.	.	.	.	.	.	.	.	.	.	N	.	.	.	S	.	.	.	R	S	.	.	.	.	.	.	.	.	.	N	.	.	.	.	.	.	.	.	.	.	.	.	.	.	.	.	.	.	.
ON332298	.	.	.	.	.	.	.	.	.	V	N	.	K	.	.	.	.	.	R	S	.	.	.	.	.	.	.	.	.	N	.	.	.	.	.	.	.	.	.	.	.	.	.	.	.	.	.	.	.
ON332299	.	.	.	.	.	.	.	E	.	V	N	I	K	.	.	.	.	.	R	.	.	.	.	.	.	.	.	.	.	N	.	.	.	.	.	.	.	.	.	.	.	.	.	.	.	.	.	.	.
ON332300	.	.	.	.	.	.	.	.	.	.	N	.	.	.	.	.	N	F	R	S	.	.	.	.	G	.	.	.	.	N	.	L	.	.	.	.	.	.	.	.	.	.	.	.	.	.	.	.	.
ON332301	.	.	.	.	.	.	.	.	.	.	N	.	.	.	.	.	N	F	R	S	.	.	.	.	G	.	.	.	.	N	.	L	.	.	.	.	.	K	.	I	.	.	.	.	.	.	.	.	.
ON332302	.	.	.	P	.	K	.	E	.	.	N	I	K	.	.	.	.	.	R	S	.	.	.	.	.	.	.	.	.	N	.	.	.	.	.	.	.	.	.	.	.	.	.	.	.	.	.	.	.
ON332303	.	.	.	.	.	.	.	.	.	.	N	.	.	.	S	.	.	.	R	S	.	.	.	.	.	.	.	.	.	N	.	.	.	.	.	.	.	.	.	.	.	.	.	.	.	.	.	.	.
ON332304	.	.	.	.	.	.	.	E	.	V	N	I	K	.	.	.	.	.	R	.	.	.	.	.	.	.	.	.	.	N	.	.	.	.	.	.	.	.	.	.	.	.	.	.	.	.	.	.	.
ON332305	.	.	.	.	.	.	.	E	.	V	N	I	K	.	S	.	.	.	R	S	.	.	.	.	.	.	.	.	.	N	.	.	.	.	.	.	.	.	A	.	.	.	.	.	.	.	.	.	.
ON332306	.	.	.	.	.	.	.	.	.	V	N	.	K	.	.	.	.	.	R	.	.	.	.	.	.	.	.	.	.	N	.	.	.	.	.	.	.	.	A	.	.	.	.	.	.	.	.	.	.
ON332307	.	.	.	.	.	.	.	E	.	V	N	I	K	.	.	.	.	.	R	.	.	.	.	.	.	.	.	.	.	N	.	.	.	.	.	.	.	.	.	.	.	.	.	.	.	.	.	.	.
ON332308	.	.	.	.	.	K	.	E	.	.	N	I	K	.	.	.	.	.	R	S	.	.	.	.	.	.	.	.	.	N	.	.	.	.	.	.	.	.	.	.	.	.	.	.	.	.	.	.	.
ON332309	.	.	.	.	.	.	.	E	.	V	N	I	K	.	S	.	.	.	R	S	.	.	.	.	.	.	.	.	.	N	.	.	.	.	.	.	.	.	A	.	.	.	.	.	.	.	.	.	.
ON332310	.	.	.	.	.	.	.	.	.	.	N	.	.	.	S	.	.	.	R	S	.	.	.	.	.	.	.	.	.	N	.	.	.	.	.	.	.	.	.	.	.	.	.	.	.	.	.	.	.
ON332311	.	.	.	.	.	.	.	E	.	.	N	.	K	.	.	.	.	.	R	.	.	.	.	.	.	.	.	.	.	N	.	.	.	.	.	.	.	.	.	.	.	.	.	.	.	.	.	.	.
ON332312	.	.	.	.	.	.	.	.	.	V	N	.	K	.	.	.	.	.	R	.	.	.	.	.	.	.	.	.	.	N	.	.	.	.	.	.	.	.	A	.	.	.	.	.	.	.	.	.	.
ON332313	.	S	Q	.	.	.	.	.	.	.	N	.	.	.	.	.	N	F	R	S	.	.	.	.	G	.	.	.	.	N	.	L	.	.	.	.	.	.	.	.	.	.	.	.	.	.	.	.	.
ON332314	.	.	.	.	.	.	.	E	.	V	N	I	K	G	.	.	.	.	R	.	.	.	.	.	.	T	.	.	.	N	.	.	G	V	H	.	.	.	.	.	.	.	.	.	.	.	.	.	.
ON332315	.	.	.	.	.	.	.	.	.	.	N	.	.	.	S	.	.	.	R	S	.	.	.	.	.	.	.	.	.	N	.	.	.	.	.	.	.	.	.	.	.	.	.	.	.	.	.	.	.
ON332316	.	.	.	.	.	.	.	E	.	V	N	I	K	.	.	.	.	.	R	.	.	.	.	.	.	.	.	.	.	N	.	.	.	.	.	.	.	.	.	.	.	.	.	.	.	.	.	.	.
ON332317	.	.	.	.	.	.	.	.	.	V	N	.	K	.	.	R	.	.	R	.	.	.	.	.	.	.	.	.	.	.	.	.	.	.	.	.	.	.	.	T	.	.	.	.	.	.	.	.	.
ON332318	.	.	.	.	.	.	.	E	.	.	N	.	.	.	.	.	.	.	R	.	.	.	.	.	.	.	.	.	.	N	.	.	.	.	.	.	.	.	.	.	.	.	.	.	.	.	.	.	.
ON332319	.	.	.	.	.	.	.	E	.	V	N	I	K	.	.	.	.	.	R	.	.	.	.	.	.	.	.	.	.	N	.	.	.	.	.	.	.	.	.	.	.	.	.	.	.	.	.	.	.
ON332320	.	.	.	.	.	.	.	.	.	.	N	.	.	.	S	.	.	.	R	S	.	.	.	.	.	.	.	.	.	N	.	.	.	.	.	.	.	.	.	.	.	.	.	.	.	.	.	.	.
ON332321	.	S	Q	.	.	.	.	.	.	.	N	.	.	.	.	.	N	F	R	S	.	.	.	.	.	.	.	.	.	N	.	.	.	.	.	.	.	.	.	.	.	.	.	.	.	.	.	.	.
ON332322	.	.	.	.	.	K	.	E	D	V	N	I	K	.	.	.	.	.	R	S	.	S	.	.	.	.	.	.	.	N	.	.	.	.	.	.	.	.	.	.	.	.	.	.	.	.	.	.	.
ON332323	.	.	.	.	.	.	.	.	.	.	N	.	.	.	.	.	N	F	R	S	.	.	.	.	G	.	.	.	.	N	.	L	.	.	.	.	.	.	.	.	.	.	.	.	.	.	.	.	.
ON332324	.	.	.	.	.	.	.	.	.	.	N	.	.	.	.	.	N	F	R	S	.	.	.	.	G	.	.	.	.	N	.	L	.	.	.	.	.	.	.	.	.	.	.	.	.	.	.	.	.
ON332325	.	S	Q	.	.	.	.	.	.	.	N	.	.	.	.	.	N	F	R	S	.	.	.	.	G	.	.	.	.	N	.	L	.	.	.	.	.	.	.	.	.	.	.	.	.	.	.	.	.
ON332326	.	.	.	.	.	.	.	.	.	.	N	.	.	.	S	.	.	.	R	S	.	.	.	.	.	.	.	.	.	N	.	.	.	.	.	.	.	.	.	.	.	.	.	.	.	.	.	.	.
ON332327	.	.	.	.	.	.	.	E	.	V	N	I	K	.	S	.	.	.	R	S	.	.	.	.	.	.	.	.	.	N	.	.	.	.	.	.	.	.	A	.	.	.	.	.	.	.	.	.	.
ON332328	.	.	.	.	.	.	.	E	.	.	N	.	.	.	S	.	.	F	R	S	.	.	.	N	.	.	.	.	.	N	.	.	.	.	.	.	.	.	.	.	.	.	.	.	.	.	.	.	.
ON332329	.	.	.	.	.	.	.	.	.	V	N	.	K	.	.	.	.	.	R	.	.	.	.	.	.	.	.	.	.	N	.	.	.	.	.	.	.	.	A	.	.	.	.	.	.	.	.	.	.
ON332330	.	.	.	.	.	.	.	.	.	V	N	.	K	.	.	.	.	.	R	.	.	.	.	.	.	.	.	.	.	N	.	.	.	.	.	.	.	.	.	.	.	.	.	.	.	.	.	.	.
ON332331	.	.	.	.	.	.	.	E	.	V	N	I	K	.	.	.	.	.	R	.	.	.	.	.	.	.	.	.	.	N	.	.	.	.	.	.	.	.	.	.	.	.	.	.	.	.	.	.	.
ON332332	.	.	.	.	.	.	.	.	.	.	N	.	.	.	S	.	.	.	R	S	.	.	.	.	.	.	.	.	.	N	.	.	.	.	.	.	.	.	.	.	.	.	.	.	.	.	.	.	.
ON332333	.	.	.	.	.	K	.	E	S	V	N	I	K	.	.	.	.	.	R	S	.	S	.	.	.	.	.	.	.	N	.	.	.	.	.	.	.	.	.	.	.	.	.	.	.	.	.	.	.
ON332334	.	.	.	.	.	.	.	E	.	V	N	I	K	.	.	.	.	.	R	.	.	.	.	.	.	.	.	.	.	N	.	.	.	.	.	.	.	.	.	.	.	.	.	.	.	.	.	.	.
ON332335	Q	.	.	.	.	K	.	E	.	V	N	I	K	.	.	.	.	.	R	S	.	S	.	.	.	.	.	.	.	N	.	.	.	.	.	.	.	.	.	.	.	.	.	.	.	.	.	.	.
ON332336	.	.	.	.	.	.	.	E	.	V	N	I	K	.	S	.	.	.	R	S	.	.	.	.	.	.	.	.	.	N	.	.	.	.	.	.	.	.	A	.	.	.	.	.	.	.	.	.	.
ON332337	.	.	.	.	.	.	.	.	.	.	N	.	.	.	S	.	.	.	R	S	.	.	.	.	.	.	.	.	.	N	.	.	.	.	.	.	.	.	.	.	.	.	.	.	.	.	.	.	.
ON332338	.	.	.	.	.	.	.	.	.	.	N	.	.	.	S	.	.	F	R	S	.	.	.	.	N	.	.	.	.	N	.	L	.	.	.	.	.	.	.	.	.	.	.	.	.	.	.	.	.
ON332339	.	.	.	.	.	.	.	.	.	.	N	.	.	.	S	.	.	.	R	S	.	.	.	.	.	.	.	.	.	N	.	.	.	.	.	.	.	.	.	.	.	.	.	.	.	.	.	.	.
ON332340	.	.	.	.	.	.	.	.	.	.	N	.	.	.	S	.	.	F	R	S	.	.	.	.	.	.	.	.	.	N	A	.	.	.	.	.	.	.	.	.	.	.	.	.	.	.	.	.	.
ON332341	.	.	.	.	.	.	.	.	.	.	N	.	.	.	S	.	.	F	R	S	.	.	.	.	N	.	.	.	.	N	.	L	.	.	.	.	.	.	.	.	.	.	.	.	.	.	.	.	.
ON332342	.	.	.	.	.	.	.	.	.	.	N	.	.	.	S	.	.	.	R	S	.	.	.	.	.	.	.	.	.	N	.	.	.	.	.	.	.	.	.	.	.	.	.	.	.	.	.	.	.
ON332343	.	.	.	.	.	.	.	.	.	.	N	.	.	.	S	.	.	F	R	S	.	.	.	.	N	.	.	.	.	N	.	L	.	.	.	.	.	.	.	.	.	.	.	.	.	.	.	.	.
ON332344	.	.	.	.	.	.	.	.	.	.	N	.	.	.	S	.	.	.	R	S	.	.	.	.	.	.	.	.	.	N	.	.	.	.	.	.	.	.	.	.	.	.	.	.	.	.	.	.	.
ON332345	.	.	.	.	.	.	.	E	.	V	N	I	K	.	.	.	.	.	R	.	.	.	.	.	.	.	.	.	.	N	.	.	.	.	.	.	.	.	.	.	.	.	.	.	.	.	.	.	.
ON332346	.	.	.	.	.	.	.	.	.	.	N	.	.	.	.	.	N	F	R	S	.	.	.	.	G	.	.	.	.	N	.	L	.	.	.	.	.	.	.	.	.	E	.	.	.	.	.	.	.
ON332347	.	.	.	.	.	.	.	.	.	V	N	.	K	.	.	.	.	.	R	.	.	.	.	.	.	.	.	.	.	N	.	.	.	.	.	.	.	.	A	.	.	.	.	.	.	.	.	.	.
ON332348	.	.	.	.	.	K	.	E	.	.	N	I	K	.	.	.	.	.	R	S	.	.	.	.	.	.	.	.	.	N	.	.	.	.	.	.	.	.	.	.	.	.	.	.	.	.	.	.	.
ON332349	.	.	.	.	.	.	.	.	.	.	N	.	.	.	S	.	.	F	R	S	.	.	.	.	N	.	.	.	.	N	.	L	.	.	.	.	.	.	.	.	.	.	.	W	.	.	.	.	.
ON332350	.	.	.	.	.	.	.	.	.	V	N	.	K	.	.	.	.	.	R	.	.	.	.	.	.	.	.	.	.	N	.	.	.	.	.	.	.	.	A	.	.	.	.	.	.	.	.	.	.
ON332351	.	.	.	.	.	.	.	.	.	.	N	.	.	.	S	.	.	.	R	S	.	.	.	.	.	.	.	.	.	N	.	.	.	.	.	.	.	.	.	.	.	.	.	.	.	.	.	.	.
ON332352	.	.	.	.	.	.	.	E	.	.	N	.	.	.	.	.	.	.	R	.	.	.	.	.	.	.	.	.	.	N	.	.	.	.	.	.	.	.	.	.	.	.	.	.	.	.	.	.	.
ON332353	.	.	.	.	.	.	.	.	.	.	N	.	.	.	S	.	.	F	R	S	.	.	.	.	N	.	.	.	.	N	.	L	.	.	.	.	.	.	.	.	.	.	.	.	.	.	.	.	.
ON332354	.	.	.	.	.	.	.	.	.	V	N	.	K	.	.	.	.	.	R	.	.	.	.	.	.	.	.	.	.	N	.	.	.	.	.	.	.	.	.	.	.	.	.	.	.	.	.	.	.
ON332355	.	.	.	.	.	.	.	E	.	V	N	I	K	.	.	.	.	.	R	.	.	.	.	.	.	.	.	.	.	N	.	.	.	.	.	.	.	.	.	.	.	.	.	.	.	.	.	.	.
ON332356	.	.	.	.	.	.	.	E	.	V	N	I	.	.	.	.	.	.	R	.	.	.	.	.	.	.	.	.	.	N	.	.	.	.	.	.	.	.	.	.	.	.	.	.	.	.	.	.	.
ON332357	.	.	.	.	.	.	.	E	.	.	N	.	.	.	.	.	.	.	R	S	.	.	.	.	.	.	.	.	.	N	.	.	.	.	.	.	.	.	.	.	.	.	.	.	.	.	.	.	.
ON332358	.	.	.	.	.	.	.	.	.	.	N	.	.	.	S	.	.	.	R	S	.	.	.	.	.	.	.	.	.	N	.	.	.	.	.	.	.	.	.	.	.	.	.	.	.	.	.	.	.
ON332359	.	.	.	.	.	.	.	.	.	V	N	.	K	.	.	.	.	.	R	.	.	.	.	.	.	.	.	.	.	N	.	.	.	.	.	.	.	.	A	.	.	.	.	.	.	.	.	.	.
ON332360	.	.	.	.	.	.	.	E	.	.	N	.	.	.	.	.	.	.	R	S	.	.	.	.	.	.	.	.	.	N	.	.	.	.	.	.	.	.	.	.	.	.	.	.	.	.	.	.	.
ON332361	.	.	.	.	.	.	.	E	.	V	N	I	K	.	.	.	.	.	R	.	.	.	.	.	.	.	.	.	.	N	.	.	.	.	.	.	.	.	.	.	.	.	.	.	.	.	.	.	.
ON332362	.	.	.	.	.	.	.	E	.	.	N	.	.	.	.	.	.	.	R	.	.	.	.	.	.	.	.	.	.	N	.	.	.	.	.	.	.	.	A	.	.	.	.	.	.	.	.	.	.
ON332363	.	.	.	.	.	.	.	E	.	V	N	I	K	.	.	.	.	.	R	.	.	.	.	.	.	.	.	.	.	N	.	.	.	.	.	.	.	.	.	.	.	.	.	.	.	.	.	.	.
ON332364	.	.	.	.	.	.	.	E	.	V	N	I	K	.	S	.	.	.	R	S	.	.	.	.	.	.	.	.	.	N	.	.	.	.	.	.	.	.	A	.	.	.	.	.	.	.	.	.	.
ON332365	.	.	.	.	.	K	.	E	.	.	N	I	K	.	.	.	.	.	R	S	.	.	.	.	.	.	.	.	.	N	.	.	.	.	.	.	.	.	.	.	.	.	.	.	.	.	.	.	.
ON332366	.	.	.	.	.	.	.	.	.	.	N	.	.	.	S	.	.	.	R	S	.	.	.	.	.	.	.	.	.	N	.	.	.	.	.	.	.	.	.	.	.	.	.	.	.	.	.	.	.
ON332367	.	.	.	.	.	.	.	.	.	V	N	.	K	.	.	.	.	.	R	.	.	.	.	.	.	.	.	.	.	N	.	.	.	.	.	.	.	.	.	.	.	.	.	.	.	.	.	.	.
ON332368	.	.	.	.	.	.	.	.	.	.	N	.	.	.	S	.	.	F	R	S	.	.	.	.	N	.	.	.	.	N	.	L	.	.	.	.	.	.	.	.	.	.	.	.	.	.	.	.	.
ON332369	Q	.	.	.	.	K	P	E	.	V	N	I	K	.	.	.	.	.	R	S	.	S	.	.	.	.	.	.	.	N	.	.	.	.	.	.	.	.	.	.	S	.	.	.	.	.	.	.	.
ON332370	.	.	.	.	.	.	.	E	.	.	N	.	K	.	.	.	.	.	R	.	.	.	.	.	.	.	.	.	.	N	.	.	.	.	.	.	.	.	.	.	.	.	.	.	.	.	.	.	.
ON332371	.	.	.	.	.	.	.	.	.	V	N	.	K	.	.	.	.	.	R	.	.	.	.	.	.	.	.	.	.	N	.	.	.	.	.	.	.	.	A	.	.	.	.	.	.	.	.	.	.
ON332372	.	.	.	.	.	.	.	.	.	.	N	.	.	.	S	.	.	.	R	S	.	.	.	.	.	.	.	.	.	N	.	.	.	.	.	.	.	.	.	.	.	.	.	.	.	.	.	.	.
ON332373	.	.	.	.	.	.	.	.	.	V	N	.	K	.	.	.	.	.	R	.	.	.	.	.	.	.	.	.	.	N	.	.	.	.	.	.	.	.	.	.	.	.	.	.	.	.	.	.	.
ON332374	.	.	.	.	.	.	.	.	.	.	N	.	.	.	S	.	.	F	R	S	.	.	.	.	N	.	.	.	.	N	.	L	.	.	.	.	.	.	.	.	.	.	.	.	.	.	.	.	.
ON332375	.	.	.	.	.	.	.	E	.	V	N	I	K	.	S	.	.	.	R	S	.	.	.	.	.	.	.	.	.	N	.	.	.	.	.	.	.	.	A	.	.	.	.	.	.	.	.	.	.
ON332376	.	.	.	.	.	.	.	.	.	.	N	.	.	.	S	.	.	.	R	S	.	.	.	.	.	.	.	.	.	N	.	.	.	.	.	.	.	.	.	.	.	.	.	.	.	.	.	.	.
ON332377	.	.	.	.	.	K	.	E	.	V	N	I	K	.	.	.	.	.	R	.	.	.	.	.	.	.	.	.	.	N	.	.	.	.	.	.	.	.	.	.	.	.	.	.	.	.	.	.	.
ON332378	.	.	.	.	.	.	.	.	.	.	N	.	.	.	S	.	.	F	R	S	.	.	.	.	N	.	.	R	I	N	.	L	.	.	.	K	I	.	.	.	.	.	.	.	.	.	.	.	.
ON332379	.	.	.	.	.	.	.	.	.	.	N	.	.	.	S	.	.	F	R	S	.	.	.	.	N	.	.	.	.	N	.	L	.	.	.	.	.	.	.	.	.	.	.	.	.	.	.	.	.
ON332380	.	.	.	.	.	.	.	.	.	V	N	.	K	.	.	.	.	.	R	.	.	.	.	.	.	.	.	.	.	N	.	.	.	.	.	.	.	.	A	.	.	.	.	.	.	.	.	.	.
ON332381	.	.	.	.	.	.	.	E	.	V	N	I	K	.	S	.	.	.	R	S	.	.	.	.	.	.	.	.	.	N	.	.	.	.	.	.	.	.	A	.	.	.	.	.	.	.	.	.	.
ON332382	.	.	.	.	.	.	.	.	.	.	N	.	.	.	.	.	N	F	R	S	.	.	.	.	G	.	.	.	.	N	.	L	.	.	.	.	.	.	.	.	.	.	.	.	.	.	.	.	.
ON332383	.	.	.	.	.	.	.	.	.	V	N	.	K	.	.	.	.	.	R	.	.	.	.	.	.	.	.	.	.	N	.	.	.	.	.	.	.	.	A	.	.	.	.	.	.	.	.	.	.
ON332384	.	.	.	.	.	.	.	.	.	.	N	.	.	.	S	.	.	F	R	S	.	.	.	.	N	.	.	.	.	N	.	L	.	.	.	.	.	.	.	.	.	.	.	.	.	.	.	.	.
ON332385	.	.	.	.	.	.	.	.	.	V	N	.	K	.	.	.	.	.	R	.	.	.	.	.	.	.	.	.	.	N	.	.	.	.	.	.	.	.	A	.	.	.	.	.	.	.	.	.	.
ON332386	.	.	.	.	.	.	.	.	.	.	N	.	.	.	S	.	.	.	R	S	.	.	.	.	.	.	.	.	.	N	.	.	.	.	.	.	.	.	.	.	.	.	.	.	.	.	.	.	.
ON332387	.	.	.	.	.	.	.	.	.	V	N	.	K	.	.	.	.	.	R	.	.	.	.	.	.	.	.	.	.	N	.	.	.	.	.	.	.	.	A	.	.	.	.	.	.	.	.	.	.
ON332388	.	.	.	.	.	.	.	E	.	V	N	.	K	.	.	.	.	.	R	.	.	.	.	.	.	.	.	.	.	N	.	.	.	.	.	.	.	.	.	.	.	.	.	.	.	.	.	.	.
ON332389	.	.	.	.	.	.	.	.	.	V	N	.	K	.	.	.	.	.	R	.	.	.	.	.	.	.	.	.	.	N	.	.	.	.	.	.	.	.	A	.	.	.	.	.	.	.	.	.	.
ON332390	.	.	.	.	.	.	.	E	.	V	N	I	K	.	S	.	.	.	R	S	.	.	.	.	.	.	.	.	.	N	.	.	.	.	.	.	.	.	.	.	.	.	.	.	.	.	.	.	.
ON332391	.	.	.	.	.	K	.	E	S	V	N	I	K	.	.	.	.	.	R	S	.	S	.	.	.	.	.	.	.	N	.	.	.	.	.	.	.	.	.	.	.	.	.	.	.	.	.	.	.
ON332392	.	.	.	.	.	.	.	E	.	.	N	.	.	.	S	.	.	F	R	S	.	.	.	N	.	.	.	.	.	N	.	.	.	.	.	.	.	.	.	.	.	.	.	.	.	.	.	.	.
ON332393	.	.	.	.	.	K	.	.	.	.	N	I	.	.	S	.	.	.	R	S	.	.	.	.	.	.	.	.	.	N	.	.	.	.	.	.	.	.	.	.	.	.	.	.	.	.	.	.	.
ON332394	.	.	.	.	.	.	.	.	.	.	N	.	.	.	.	.	.	.	R	.	.	.	.	.	.	.	.	.	.	N	.	.	.	.	.	.	.	.	.	.	.	.	.	.	.	.	.	.	.
ON332395	.	.	.	.	.	.	.	.	.	V	N	.	K	.	.	.	.	.	R	.	.	.	.	.	.	.	.	.	.	N	.	.	.	.	.	.	.	.	A	.	.	.	L	.	.	.	.	K	.
ON332396	.	S	H	.	P	.	.	.	.	.	N	.	.	.	.	.	N	F	R	S	G	.	.	.	.	.	K	.	.	N	.	L	.	.	.	.	.	.	.	.	.	.	.	.	.	.	.	.	.
ON332397	.	.	.	.	.	.	.	.	.	.	N	.	.	.	S	.	.	F	R	S	.	.	.	.	N	.	.	.	.	N	.	L	.	.	.	.	.	.	.	.	.	.	.	.	.	.	.	.	.
ON332398	.	S	Q	.	.	.	.	.	.	.	N	.	.	.	.	.	N	F	R	S	.	.	.	.	G	.	.	.	.	N	.	L	.	.	.	.	.	.	.	.	.	.	.	.	.	.	.	.	.
ON332399	.	.	.	.	.	.	.	.	.	.	N	.	.	.	S	.	.	F	R	S	.	.	.	.	N	.	.	.	.	N	.	L	.	.	.	.	.	.	.	.	.	E	.	.	.	.	.	.	.
ON332400	.	.	.	.	.	.	.	E	.	.	N	.	.	.	.	.	.	.	R	.	.	.	.	.	.	.	.	.	.	N	.	.	.	.	.	.	.	.	A	.	.	.	.	.	.	.	.	.	.
ON332401	.	.	.	.	.	.	.	E	.	V	N	I	K	.	.	.	.	.	R	.	.	.	.	.	.	.	.	.	.	N	.	.	.	.	.	.	.	.	.	.	.	.	.	.	.	.	.	.	.
ON332402	.	.	.	.	.	.	.	E	.	V	N	I	K	.	S	.	.	.	R	.	.	.	.	.	.	.	.	.	.	N	.	.	.	.	.	.	.	.	A	.	.	.	.	.	.	.	.	.	.
ON332403	.	.	.	.	.	.	.	E	.	.	N	.	.	.	.	.	.	.	R	.	.	.	.	.	.	.	.	.	.	N	.	.	.	.	.	.	.	.	A	.	.	.	.	.	.	.	.	.	.
ON332404	.	.	.	.	.	.	.	.	.	.	N	.	.	.	S	.	.	.	R	S	.	.	.	.	.	.	.	.	.	N	.	.	.	.	.	.	.	.	.	.	.	.	.	.	.	.	.	.	.
ON332405	.	.	.	.	.	.	.	.	.	.	N	.	.	.	S	.	.	F	R	S	.	.	.	.	N	.	.	.	.	N	.	L	.	.	.	.	.	.	.	.	.	.	.	.	.	.	.	.	.
ON332406	.	S	Q	.	.	.	.	.	.	.	N	.	.	.	.	.	N	F	R	S	.	.	.	.	G	.	.	.	.	N	.	L	.	.	.	.	.	.	.	.	.	.	.	.	.	.	.	.	.
ON332407	.	.	.	.	.	.	.	.	.	V	N	.	K	.	.	.	.	.	R	.	.	.	.	.	.	.	.	.	.	N	.	.	.	.	.	.	.	.	A	.	.	.	.	.	.	.	.	.	.
ON332408	.	S	Q	.	.	.	.	.	.	.	N	.	.	.	.	.	N	F	R	S	.	.	.	.	G	.	.	.	.	N	.	L	.	.	.	.	.	.	.	.	.	.	.	.	.	.	.	.	.
ON332409	.	.	.	.	.	.	.	.	.	V	N	.	K	.	.	.	.	.	R	.	.	.	.	.	.	.	.	.	.	N	.	.	.	.	.	.	.	.	A	.	.	.	.	.	.	.	.	.	.
ON332410	.	.	.	.	.	.	.	.	.	.	N	.	.	.	S	.	.	.	R	S	.	.	.	.	.	.	.	.	.	N	.	.	.	.	.	.	.	.	.	.	.	.	.	.	.	.	.	.	.
ON332411	.	.	.	.	.	.	.	.	.	V	N	.	K	.	.	.	.	.	R	.	.	.	.	.	.	.	.	.	.	N	.	.	.	.	.	.	.	.	A	.	.	.	.	.	.	.	.	.	.
ON332412	.	.	.	.	.	.	.	.	.	.	N	.	.	.	S	.	.	.	R	S	.	.	.	.	.	.	.	.	.	N	.	.	.	.	.	.	.	.	.	.	.	.	.	.	.	.	.	.	.
ON332413	.	.	.	.	.	.	.	.	.	.	N	.	.	.	S	.	.	.	R	S	.	.	.	.	.	.	.	.	.	N	.	.	.	.	.	.	.	.	.	.	.	.	.	.	.	.	.	.	.
ON332414	.	.	.	.	.	.	.	.	.	.	N	.	.	.	S	.	.	.	R	S	.	.	.	.	.	.	.	.	.	N	.	.	.	.	.	.	.	.	.	.	.	.	.	.	.	.	.	.	.
ON332415	.	.	.	.	.	.	.	.	.	.	N	.	.	.	.	.	N	F	R	S	.	.	.	.	G	.	.	.	.	N	.	L	.	.	.	.	.	.	.	.	.	.	.	.	.	.	.	.	.
ON332416	.	.	.	.	.	.	.	.	.	.	N	.	.	.	S	.	.	.	R	S	.	.	.	.	.	.	.	.	.	N	.	.	.	.	.	.	.	.	.	.	.	.	.	.	.	.	.	.	.
ON332417	.	.	.	.	.	.	.	.	.	.	N	.	.	.	S	.	.	.	R	S	.	.	.	.	.	.	.	.	.	N	.	.	.	.	.	.	.	.	.	.	.	.	.	.	.	.	.	.	.
ON332418	.	.	.	.	.	.	.	.	.	.	N	.	.	.	S	.	.	.	R	S	.	.	.	.	.	.	.	.	.	N	.	.	.	.	.	.	.	.	.	.	.	.	.	.	.	.	.	.	.
ON332419	.	.	.	.	.	.	.	.	.	.	N	.	.	.	.	.	N	F	R	S	.	.	.	.	G	.	.	.	.	N	.	L	.	.	.	.	.	.	.	.	.	.	.	.	.	.	.	.	.
ON332420	.	.	.	.	.	.	.	.	.	.	N	.	.	.	S	.	.	.	R	S	.	.	.	.	.	.	.	.	.	N	.	.	.	.	.	.	.	.	.	.	.	.	.	.	.	.	.	.	.
ON332421	.	.	.	.	.	.	.	.	.	.	N	.	.	.	S	.	.	.	R	S	.	.	.	.	.	.	.	.	.	N	.	.	.	.	.	.	.	.	.	.	.	.	.	.	.	.	.	.	.
ON332422	.	.	.	.	.	.	.	.	.	.	N	.	.	.	S	.	.	.	R	S	.	.	.	.	.	.	.	.	.	N	.	.	.	.	.	.	.	.	.	.	.	.	.	.	.	.	.	.	.
ON332423	.	.	.	.	.	.	.	.	.	.	N	.	.	.	.	.	N	F	R	S	.	.	.	.	G	.	.	.	.	N	.	L	.	.	.	.	.	.	.	.	.	.	.	.	.	.	.	.	.
ON332424	.	.	.	.	.	.	.	.	.	V	N	.	K	.	.	.	.	.	R	.	.	.	.	.	.	.	.	.	.	N	.	.	.	.	.	.	.	.	A	.	.	.	.	.	.	.	.	.	.
ON332425	.	.	.	.	.	.	.	.	.	V	N	.	K	.	.	.	.	.	R	.	.	.	.	.	.	.	.	.	.	N	.	.	.	.	.	.	.	.	A	.	.	.	.	.	.	.	.	.	.
ON332426	.	.	.	.	.	.	.	.	.	.	N	.	.	.	S	.	.	.	R	S	.	.	.	.	.	.	.	.	.	N	.	.	.	.	.	.	.	.	.	.	.	.	.	.	.	.	.	.	.
ON332427	.	.	.	.	.	K	.	E	.	.	N	I	K	.	.	.	.	.	R	S	.	.	.	.	.	.	.	.	.	N	.	.	.	.	.	.	.	.	.	.	.	.	.	.	.	.	.	.	.
ON332428	.	.	.	.	.	.	.	E	.	.	N	.	.	.	S	.	.	F	R	S	.	.	.	N	.	.	.	.	.	N	.	.	.	.	.	.	.	.	.	.	.	.	.	.	.	.	.	.	.
ON332429	.	S	Q	.	.	.	.	.	.	.	N	.	.	.	.	.	N	F	R	S	.	.	.	.	G	.	.	.	.	N	.	L	.	.	.	.	.	.	.	.	.	.	.	.	.	.	.	.	.
ON332430	.	.	.	.	.	K	.	E	.	.	N	I	K	.	.	.	.	.	R	S	.	.	.	.	.	.	.	.	.	N	.	.	.	.	.	.	.	.	.	.	.	.	.	.	.	.	.	.	.
ON332431	.	.	.	.	.	.	.	.	.	.	N	.	.	.	.	.	N	F	R	S	.	.	.	.	G	.	.	.	.	N	.	L	.	.	.	.	.	.	.	.	.	.	.	.	.	.	.	.	.
ON332432	.	.	.	.	.	K	.	E	.	.	N	I	K	.	.	.	.	.	R	S	.	.	.	.	.	.	.	.	.	N	.	.	.	.	.	.	.	.	.	.	.	.	.	.	.	.	.	.	.
ON332433	.	.	.	.	.	.	.	.	.	V	N	.	K	.	.	.	.	.	R	.	.	.	.	.	.	.	.	.	.	N	.	.	.	.	.	.	.	.	A	.	.	.	.	.	.	.	.	.	.
ON332434	.	.	.	.	.	.	.	.	.	.	N	.	.	.	S	.	.	.	R	S	.	.	.	.	.	.	.	.	.	N	.	.	.	.	.	.	.	.	.	.	.	.	.	.	.	.	.	.	.
ON332435	.	.	.	.	.	.	.	.	.	.	N	.	.	.	S	.	.	.	R	S	.	.	.	.	.	.	.	.	.	N	.	.	.	.	.	.	.	.	.	.	.	.	.	.	.	.	.	.	R
ON332436	.	.	.	.	.	K	.	E	S	V	N	I	K	.	.	.	.	.	R	S	.	S	.	.	.	.	.	.	.	N	.	.	.	.	.	.	.	.	.	.	.	.	.	.	.	.	.	.	.
ON332437	.	.	.	.	.	.	.	.	.	.	.	.	K	.	.	.	.	.	.	.	.	.	.	.	.	.	.	.	.	.	.	.	.	.	.	.	.	.	.	.	.	.	.	.	.	.	.	.	.
ON332438	.	.	.	.	.	.	.	E	.	.	N	.	.	.	S	.	.	F	R	S	.	.	.	N	.	.	.	.	.	N	.	.	.	.	.	.	.	.	.	.	.	.	.	.	.	.	.	.	.
ON332439	.	.	.	.	.	.	.	.	.	.	N	.	.	.	S	.	.	F	R	S	.	.	.	.	N	.	.	.	.	N	.	L	.	.	.	.	.	.	.	.	.	.	.	.	.	.	.	.	.
ON332440	.	.	.	.	.	.	.	.	.	V	N	.	K	.	.	.	.	.	R	.	.	.	.	.	.	.	.	.	.	N	.	.	.	.	.	.	.	.	.	.	.	.	.	.	.	.	.	.	.
ON332441	.	.	.	.	.	.	.	.	.	.	N	.	.	.	.	.	N	F	R	S	.	.	.	.	G	.	.	.	.	N	.	L	.	.	.	.	.	.	.	.	.	.	.	.	.	.	.	.	.
ON332442	.	.	.	.	.	.	.	.	.	.	.	.	K	.	.	.	.	.	.	.	.	.	.	.	.	.	.	.	.	.	.	.	.	.	.	.	.	.	.	.	.	.	.	.	.	.	.	.	.
ON332443	.	.	.	.	.	.	.	.	.	V	N	.	K	.	.	.	.	.	R	.	.	.	.	.	.	.	.	.	.	N	.	.	.	.	.	.	.	.	.	.	.	.	.	.	.	.	.	.	.
ON332444	.	.	.	.	.	.	.	.	.	.	N	.	.	.	.	.	N	F	R	S	.	.	.	.	G	.	.	.	.	N	.	L	.	.	.	.	.	.	.	.	.	.	.	.	.	.	.	.	.
ON332445	.	.	.	.	.	.	.	.	.	.	N	.	.	.	.	.	N	F	R	S	.	.	.	.	G	.	.	.	.	N	.	L	.	.	.	.	.	.	.	.	.	.	.	.	.	.	.	.	.
ON332446	.	S	Q	.	.	.	.	.	.	.	N	.	.	.	.	.	N	F	R	S	.	.	.	.	G	.	.	.	.	N	.	L	.	.	.	.	.	.	.	.	.	.	.	.	.	.	.	.	.
ON332447	.	.	.	.	.	K	.	E	.	V	N	.	.	.	S	.	.	.	R	S	.	S	.	.	.	.	.	.	.	N	.	.	.	.	.	.	.	.	.	.	.	.	.	.	.	.	.	.	.
ON332448	.	.	.	.	.	.	.	.	.	.	N	.	.	.	.	.	N	F	R	S	.	.	.	.	G	.	.	.	.	N	.	L	.	.	.	.	.	.	.	.	.	.	.	.	.	.	.	.	.
ON332449	.	.	.	.	.	.	.	.	.	.	N	.	.	.	S	.	.	F	R	S	.	.	.	.	N	.	.	.	.	N	.	L	.	.	.	.	.	.	.	.	.	.	.	.	.	.	.	.	.
ON332450	.	.	.	.	.	.	.	.	.	.	N	.	.	.	S	.	.	.	R	S	.	.	.	.	.	.	.	.	.	N	.	.	.	.	.	.	.	.	.	.	.	.	.	.	.	.	.	.	.
ON332451	.	.	.	.	.	.	.	.	.	V	N	.	K	.	.	.	.	.	R	.	.	.	.	.	.	.	.	.	.	N	.	.	.	.	.	.	.	.	A	.	.	.	.	.	.	.	.	.	.
ON332452	.	.	.	.	.	.	.	.	.	.	N	.	.	.	S	.	.	.	R	S	.	.	.	.	.	.	.	.	.	N	.	.	.	.	.	.	.	.	.	.	.	.	.	.	.	.	.	.	.
ON332453	.	.	.	.	.	.	.	.	.	V	N	.	K	.	.	.	.	.	R	.	.	.	.	.	.	.	.	.	.	N	.	.	.	.	.	.	.	.	A	.	.	.	.	.	.	.	.	.	.
ON332454	.	.	.	.	.	.	.	.	.	V	N	.	K	.	.	.	.	.	R	.	.	.	.	.	.	.	.	.	.	N	.	.	.	.	.	.	.	.	A	.	.	.	.	.	.	.	.	.	.
[truncated: 81 more columns]
